# Supplementary material for: Multiple systems in macaques for tracking prediction errors and other types of surprise
Source: PLoS Biol. 2020 Oct 30;18(10):e3000899. doi: 10.1371/journal.pbio.3000899 (PMC7657565; doi:10.1371/journal.pbio.3000899)
Supplement: S1 Table — (XLSX) [file pbio.3000899.s013.xlsx]

## Sheet: Sheet1
Description	Cluster index	Local maxima	Max z-stat	F99 coordinates (mm)			Cluster size (# voxels)
				X	Y	Z
Right orofacial motor cortex, extends into primary and secondary somatosensory cortex and also extends into anterior insula	1	1	6.62	25.7	1.01	6.04	4906
		2	6.36	25.2	0	7.55
		3	6.17	23.1	-3.52	8.55
		4	5.99	20.6	-3.52	11.6
		5	5.99	27.7	-3.02	8.05
		6	5.83	23.1	-3.52	10.6
Left orofacial motor cortex, extends into primary and secondary somatosensory cortex	2	1	5.83	-26.7	-0.503	8.55	2736
		2	5.77	-25.1	-1.51	10.6
		3	5.68	-21.6	-2.51	11.6
		4	5.52	-26.2	-4.02	7.04
		5	5.39	-26.2	-3.52	9.05
		6	5.3	-25.7	-3.02	6.54
Right ventrolateral striatum, extending towards basal forebrain	3	1	5.13	16.1	1.01	-2.01	1845
		2	4.98	15.6	1.51	-3.02
		3	4.89	13.6	1.01	-1.01
		4	4.38	14.6	2.52	-1.51
		5	4.33	17.6	-1.01	-2.01
		6	4.32	16.1	0.503	-0.503
Left ventrolateral striatum, extending towards basal forebrain	4	1	6.11	-12.1	3.02	-4.02	1320
		2	5.08	-13.6	1.01	-4.02
		3	4.91	-14.1	2.52	-4.53
		4	4.59	-13.6	0	-3.52
		5	4.47	-15.6	1.51	-4.02
		6	4.43	-14.6	0	-3.02
