# Supplementary material for: Multiple systems in macaques for tracking prediction errors and other types of surprise
Source: PLoS Biol. 2020 Oct 30;18(10):e3000899. doi: 10.1371/journal.pbio.3000899 (PMC7657565; doi:10.1371/journal.pbio.3000899)
Supplement: S3 Table — (XLSX) [file pbio.3000899.s015.xlsx]

## Sheet: Sheet1
Description	Cluster index	Local maxima	Max z-stat	F99 coordinates (mm)			Cluster size (# voxels)
				X	Y	Z
Primary motor cortex, extends into supplementary motor area	1	1	4.91	0	-8.55	22.1	7237
		2	4.65	-13.1	-11.6	19.6
		3	4.64	-1.01	-8.55	21.6
		4	4.58	0.503	-11.6	21.6
		5	4.48	0	-10.6	22.6
		6	4.38	-14.6	-10.1	19.6
Lateral prefrontal cortex (area 46, area 12/47)	2	1	4.91	-20.6	11.6	11.6	1464
		2	4.85	-21.6	13.6	11.6
		3	4.57	-18.1	14.1	13.1
		4	4.29	-19.6	13.6	11.6
		5	4.2	-21.6	13.6	12.6
		6	4.2	-20.1	10.1	12.1
Insula and secondary somatosensory cortex	3	1	4.38	17.1	-9.56	7.55	1432
		2	4.37	16.6	-8.55	7.55
		3	4.14	18.1	-12.6	8.55
		4	4.05	23.1	-9.56	9.05
Posterior cingulate cortex (area 23)	4	1	4.01	4.02	-14.1	13.6	983
		2	3.96	4.02	-12.6	14.1
		3	3.72	2.01	-12.6	14.1
		4	3.61	2.01	-14.1	11.1
		5	3.56	2.01	-14.6	10.1
		6	3.04	4.53	-6.04	16.1
