# Supplementary material for: Multiple systems in macaques for tracking prediction errors and other types of surprise
Source: PLoS Biol. 2020 Oct 30;18(10):e3000899. doi: 10.1371/journal.pbio.3000899 (PMC7657565; doi:10.1371/journal.pbio.3000899)
Supplement: S4 Table — (XLSX) [file pbio.3000899.s016.xlsx]

## Sheet: Sheet1
Description	Cluster index	Local maxima	Max z-stat	F99 coordinates (mm)			Cluster size (# voxels)
				X	Y	Z
Anterolateral striatum extending into the anterior insula/posterior OFC	1	1	3.53	-15.6	5.53	-1.01	764
		2	3.33	-16.1	5.53	-4.02
		3	3.07	-10.6	3.02	3.52
		4	3.03	-11.1	2.52	2.52
		5	3.02	-13.1	4.02	3.02
		6	2.83	-9.05	4.53	4.02
