# Supplementary material for: Multiple systems in macaques for tracking prediction errors and other types of surprise
Source: PLoS Biol. 2020 Oct 30;18(10):e3000899. doi: 10.1371/journal.pbio.3000899 (PMC7657565; doi:10.1371/journal.pbio.3000899)
Supplement: S5 Table — (XLSX) [file pbio.3000899.s017.xlsx]

## Sheet: Sheet1
Description	Cluster index	Local maxima	Max z-stat	F99 coordinates (mm)			Cluster size (# voxels)
				X	Y	Z
Brainstem	1	1	6.72	1.01	-17.1	-20.1	7238
		2	6.52	2.52	-15.6	-19.1
		3	6.42	1.51	-24.6	-22.1
		4	6.1	5.03	-25.7	-18.6
		5	6.07	1.51	-23.6	-23.6
		6	6.06	1.01	-19.6	-18.1
Right orofacial motor cortex, extends into primary and secondary somatosensory cortex and also extends into anterior insula	2	1	6.83	25.7	1.01	6.04	5256
		2	6.08	26.2	-2.01	6.54
		3	5.93	23.1	-2.51	11.1
		4	5.9	21.1	-3.02	10.1
		5	5.7	26.7	-3.52	6.54
		6	5.69	27.2	-2.51	6.54
Dorsal occipital	3	1	4.36	16.6	-40.2	16.6	3151
		2	4.21	16.1	-40.2	17.6
		3	4.19	17.6	-39.7	16.1
		4	4.15	14.6	-40.2	17.6
		5	4.09	19.1	-37.2	15.6
		6	3.94	20.6	-41.7	7.04
Left orofacial motor cortex, extends into primary and secondary somatosensory cortex and also extends into anterior insula	4	1	6.51	-25.7	-2.51	9.56	2999
		2	6.37	-22.1	-3.02	10.6
		3	5.94	-21.6	-3.52	9.56
		4	5.66	-26.7	-3.02	7.04
		5	5.65	-24.6	-4.53	7.04
		6	5.62	-23.1	-3.02	11.1
Left ventral striatum extends into basal forebrain and insula	5	1	6.59	-13.1	2.52	-4.02	2799
		2	5.3	-14.1	1.01	-3.52
		3	4.98	-12.1	2.52	-3.02
		4	4.83	-11.1	2.01	-5.53
		5	4.74	-15.1	0.5	-3.52
		6	4.59	-15.6	-1.01	-3.02
Left dopaminergic midbrain extending into thalamus	6	1	4.89	-5.03	-10.6	-2.51	2234
		2	4.42	-7.04	-12.1	-7.04
		3	4.31	-4.53	-10.6	-4.53
		4	4.3	-7.04	-11.1	-7.04
		5	4.28	-5.03	-17.1	-0.5
		6	4.21	-7.04	-11.1	-5.03
Right ventral striatum extends into basal forebrain and insula	7	1	6.02	15.6	1.01	-2.01	2058
		2	4.48	15.1	1.51	-0.5
		3	4.46	13.1	1.51	-1.01
		4	4.39	13.1	2.01	-3.02
		5	4.3	17.1	-0.5	-1.01
		6	4.28	16.1	-2.01	0
Right dopaminergic midbrain extending into LGN and hippocampus	8	1	4.17	12.1	-14.6	-5.53	1410
		2	4.12	10.1	-14.1	-7.54
		3	3.99	13.1	-18.1	-4.02
		4	3.75	11.6	-16.1	-6.04
		5	3.66	13.1	-15.1	-4.02
		6	3.42	14.1	-18.6	-1.01
Parieto-occipital region / superior parietal lobule	9	1	5.22	-2.51	-35.2	20.1	1240
		2	5.15	-1.51	-34.7	19.6
		3	5.03	0	-35.7	19.1
		4	4.74	-2.01	-36.2	19.1
		5	4.55	0	-35.2	20.1
		6	4.29	-0.5	-35.7	18.1
Thalamus	10	1	3.75	5.03	-11.1	1.01	1212
		2	3.61	0	-5.53	5.03
		3	3.31	5.53	-9.05	-5.53
		4	3.29	0.503	-5.53	3.52
		5	3.24	-4.02	-8.55	7.55
		6	3.19	2.01	-9.05	3.02
Medial occipital lobe	11	1	4.02	-3.52	-44.3	-3.52	1192
		2	3.86	-5.53	-40.2	-4.02
		3	3.7	-8.05	-41.2	-5.53
		4	3.52	-4.53	-41.2	-5.03
		5	3.51	-6.54	-40.2	-5.03
		6	3.48	-0.5	-46.3	-3.52
