# Supplementary material for: Multiple systems in macaques for tracking prediction errors and other types of surprise
Source: PLoS Biol. 2020 Oct 30;18(10):e3000899. doi: 10.1371/journal.pbio.3000899 (PMC7657565; doi:10.1371/journal.pbio.3000899)
Supplement: S7 Table — (XLSX) [file pbio.3000899.s019.xlsx]

## Sheet: Sheet1
Description	Cluster index	Local maxima	Max z-stat	F99 coordinates (mm)			Cluster size (# voxels)
				X	Y	Z
Intraparietal sulcus	1	1	5.09	12.1	-22.1	22.1	11050
		2	4.9	-14.1	-11.1	19.6
		3	4.86	-13.1	-12.1	20.1
		4	4.82	0	-9.05	21.6
		5	4.77	-1.01	-8.55	22.1
		6	4.69	0	-22.6	23.1
Calcarine fissure / visual cortex	2	1	5.83	12.6	-35.2	0.503	10322
		2	5.44	13.1	-36.7	0.503
		3	5.01	13.1	-34.2	2.52
		4	4.98	12.6	-36.2	-0.5
		5	4.93	12.1	-33.7	2.01
		6	4.67	11.6	-33.7	1.01
Ventrolateral PFC	3	1	4.85	-20.6	12.1	11.6	1548
		2	4.58	-20.1	13.6	12.1
		3	4.56	-18.1	15.1	13.1
		4	4.39	-21.6	14.1	13.1
		5	4.2	-21.6	13.6	12.1
		6	4.1	-19.6	9.05	13.1
Posterior insula	4	1	4.71	16.6	-8.55	7.55	1518
		2	4.2	16.6	-11.1	7.55
		3	4.19	18.1	-13.1	8.05
		4	4.02	22.6	-10.1	9.05
		5	3.84	18.1	-11.6	8.05
		6	3.09	25.7	-9.05	10.6
